# Supplementary material for: Biological Control of Aedes albopictus: Obtained from the New Bacterial Candidates with Insecticidal Activity
Source: Insects. 2020 Jun 29;11(7):403. doi: 10.3390/insects11070403 (PMC7412510; doi:10.3390/insects11070403)
Supplement: Supplementary file 1 [file insects-11-00403-s001.zip]

Archive with 4 entries (3 files):
- insects-830369-new/
- insects-830369-new/Figure S1.pdf
- insects-830369-new/Table S1.pdf
- insects-830369-new/Table S2.docx
